# Supplementary material for: Characterizing Longitudinal Antibody Responses in Recovered Individuals Following COVID-19 Infection and Single-Dose Vaccination: A Prospective Cohort Study
Source: Viruses. 2022 Oct 31;14(11):2416. doi: 10.3390/v14112416 (PMC9694471; doi:10.3390/v14112416)
Supplement: Supplementary file 1 [file viruses-14-02416-s001.zip]

Archive with 1 entries (1 files):
- viruses-1952680-supplementary.pdf
